# Supplementary material for: Intratumoral Leptotrichia is a novel microbial marker for favorable clinical outcomes in head and neck cancer patients
Source: MedComm (2020). 2023 Aug 27;4(5):e344. doi: 10.1002/mco2.344 (PMC10460933; doi:10.1002/mco2.344)
Supplement: Supplementary file 2 — Supporting Information [file MCO2-4-e344-s002.xlsx]

## Sheet: TableS3_R2
Supplementary Table 3. Analysis of the composition difference of microbiome in different locations of head and neck cancers
	Oral.cavity_Median	Oral.cavity_Mean	Oral.cavity_SD	Oropharynx_Median	Oropharynx_Mean	Oropharynx_SD	Larynx_Median	Larynx_Mean	Larynx_SD	kruskal.test.p(All3group)	kruskal.test.q(All3group)	wilcox.test.p(Oral cavity VS Oropharynx)	wilcox.test.q(Oral cavity VS Oropharynx)	wilcox.test.p(Oral cavity VS Larynx)	wilcox.test.q(Oral cavity VS Larynx)	wilcox.test.p(Oropharynx VS Larynx)	wilcox.test.q(Oropharynx VS Larynx)
Prevotella	0.210616	0.258405	0.217047	0.258673	0.253891	0.178153	0.125053	0.170077	0.137919	0.284358	NA	0.850909	NA	0.139642	NA	0.156915	NA
Fusobacterium	0.151147	0.199352	0.197919	0.0582666	0.102554	0.156864	0.133636	0.181374	0.208424	0.0823966	NA	0.0250872	0.0365076	0.501509	NA	0.305848	NA
Streptococcus	0.0273366	0.0700628	0.104869	0.101464	0.179767	0.227481	0.0880877	0.151772	0.220569	0.00745113	0.0321679	0.00401689	0.0120507	0.0884385	NA	0.444733	NA
Veillonella	0	0.0281771	0.059867	0.0267301	0.0471519	0.0576902	0	0.0343467	0.0667454	0.135591	NA	0.0885148	NA	0.357375	NA	0.100757	NA
Capnocytophaga	0.0111959	0.0418764	0.0834261	0.0115115	0.0284327	0.0411666	0	0.0579836	0.0840903	0.967338	NA	0.909771	NA	0.836324	NA	0.823976	NA
Treponema	0	0.0643476	0.137004	0	0.0382251	0.133754	0	0.0260722	0.0618094	0.245078	NA	0.13528	NA	0.367737	NA	0.474732	NA
Campylobacter	0.0104703	0.0256593	0.0550373	0	0.0114325	0.0181148	0	0.00568555	0.0109205	0.0955995	NA	0.496526	NA	0.034548	0.034548	0.255489	NA
Neisseria	0	0.0232306	0.0901992	0	0.0167434	0.0466296	0	0.011826	0.0271389	0.506221	NA	0.513746	NA	0.303591	NA	0.79756	NA
Eikenella	0	0.00375617	0.0174603	0	0.0012151	0.00470607	0	0.00239802	0.0104527	0.895605	NA	0.813749	NA	0.675853	NA	0.932237	NA
Haemophilus	0	0.0287497	0.0526862	0.0189062	0.0398887	0.0509433	0.0100188	0.107494	0.210322	0.210898	NA	0.151046	NA	0.209802	NA	0.827722	NA
Porphyromonas	0	0.0313426	0.0595868	0	0.00475893	0.014693	0	0.0117003	0.0244281	0.0322131	0.0417214	0.0229524	0.0365076	0.128685	NA	0.377024	NA
Selenomonas	0	0.00829004	0.0189444	0	0.00726722	0.0162772	0	0.00995199	0.03579	0.726604	NA	0.758505	NA	0.449927	NA	0.714879	NA
Peptostreptococcus	0	0.00506088	0.00958205	0	0.00225989	0.0087525	0	0.0116955	0.0178534	0.0569261	NA	0.105676	NA	0.109976	NA	0.0320005	0.0473543
Gemella	0	0.00634334	0.0184049	0	0.00322069	0.0095458	0	0.00391825	0.00819903	0.794403	NA	0.502063	NA	0.945391	NA	0.62005	NA
Atopobium	0	0.00188738	0.00883012	0	0.00510266	0.00826855	0	0.00129531	0.00388095	0.0128672	0.0321679	0.00324134	0.0120507	0.664135	NA	0.12816	NA
Actinomyces	0	0.0187134	0.0443267	0	0.034407	0.05049	0	0.012874	0.033503	0.537906	NA	0.302305	NA	0.738605	NA	0.382584	NA
Mycoplasma	0	0.00856512	0.0319451	0	0.000991115	0.00383857	0	0.00347547	0.0151492	0.722563	NA	0.643201	NA	0.490332	NA	0.932237	NA
Leptotrichia	0	0.017377	0.042135	0	0.0252835	0.0450267	0	0.0128484	0.0372452	0.247836	NA	0.409812	NA	0.178679	NA	0.122566	NA
Rothia	0	0.00689112	0.0218937	0	0.0272804	0.0445451	0	0.00513178	0.0223689	0.0428137	0.0428137	0.030423	0.0365076	0.356053	NA	0.0473543	0.0473543
Dialister	0	0.00190993	0.00654379	0	0	0	0	0.00115209	0.00502183	0.367903	NA	0.198186	NA	0.527991	NA	0.406941	NA
Catonella	0	0.00408519	0.0157981	0	0.000945542	0.00366207	0	0	0	0.429446	NA	0.813749	NA	0.199786	NA	0.286321	NA
Filifactor	0	0.00390066	0.0113788	0	0	0	0	0.00279797	0.00944058	0.315252	NA	0.136258	NA	0.720155	NA	0.217597	NA
Granulicatella	0	0.00501385	0.0323038	0	0	0	0	0.0013393	0.00583788	0.667909	NA	0.377039	NA	0.984492	NA	0.406941	NA
Solobacterium	0	0.00579241	0.0129797	0	0.00102324	0.00396301	0	0.00374602	0.00936632	0.278204	NA	0.133605	NA	0.50657	NA	0.385591	NA
Peptoniphilus	0	0.00237559	0.0124632	0	0.0064467	0.0177962	0	0.00692016	0.0301643	0.635582	NA	0.384365	NA	0.812074	NA	0.480926	NA
Tannerella	0	0.0065849	0.017696	0	0.00337447	0.00815677	0	0.00394211	0.0146031	0.77075	NA	0.916748	NA	0.496029	NA	0.535796	NA
Oribacterium	0	0.00418285	0.0119266	0	0.00118098	0.00457391	0	0.00148639	0.00447211	0.559733	NA	0.361467	NA	0.520386	NA	0.778001	NA
Aggregatibacter	0	0.00562845	0.020261	0	0.00134301	0.00520145	0	0.0109112	0.0377045	0.691005	NA	0.577562	NA	0.579752	NA	0.420435	NA
Parvimonas	0	0.0133602	0.0223165	0	0.0206596	0.0475878	0	0.0154859	0.0280581	0.819402	NA	0.532209	NA	0.959588	NA	0.646195	NA
Lachnoanaerobaculum	0	0.00634408	0.0175667	0	0	0	0	0.00083165	0.00362508	0.0333771	0.0417214	0.0427586	0.0427586	0.0864519	NA	0.406941	NA
Stomatobaculum	0	0.00286683	0.0108266	0	0.00458155	0.00818071	0	0.00286646	0.0124946	0.149931	NA	0.0914678	NA	0.537631	NA	0.115003	NA
Alloprevotella	0	0.0184404	0.0467382	0	0.00309941	0.00911662	0	0.0337134	0.0842189	0.199397	NA	0.0881487	NA	0.443312	NA	0.481104	NA
